# Supplementary material for: Simple Binding and Dissociation of a Sialoglycoprotein Using Boronic Acid-Modified Functional Interfaces on Microparticles
Source: Sensors (Basel). 2024 Feb 7;24(4):1080. doi: 10.3390/s24041080 (PMC10891811; doi:10.3390/s24041080)
Supplement: Supplementary file 1 [file sensors-24-01080-s001.zip]

Archive with 1 entries (1 files):
- sensors-2817205-supplementary.pdf
